# Supplementary material for: The macroeconomic effects of adapting to high-end sea-level rise via protection and migration
Source: Nat Commun. 2022 Sep 29;13:5705. doi: 10.1038/s41467-022-33043-z (PMC9522673; doi:10.1038/s41467-022-33043-z)
Supplement: Supplementary file 4 — Source data file [file 41467_2022_33043_MOESM4_ESM.xlsx]

## Sheet: Fig1a
		DEU	AUT	ITA	UKD	FRA	BLU	NLD	CEU	NEU	MEU
RCP8p5_NOadaptation_NOmigration_highICE	2015	-0.000341627	5.92477e-05	-0.000201668	-0.000525533	-0.000249116	-0.00196856	-7.09997e-05	-1.19785e-05	-0.000750808	3.9295e-05
RCP8p5_NOadaptation_NOmigration_highICE	2020	-0.000644322	0.000166676	-0.000598771	-0.00109253	-0.00056792	-0.00397497	-0.000192162	2.43954e-05	-0.00175773	6.69617e-05
RCP8p5_NOadaptation_NOmigration_highICE	2025	-0.000956827	0.000276544	-0.00177658	-0.00177525	-0.00136721	-0.00628931	-0.000535508	7.45666e-05	-0.00327691	-0.000214899
RCP8p5_NOadaptation_NOmigration_highICE	2030	-0.00126473	0.000416652	-0.00471638	-0.00257061	-0.00320546	-0.00917454	-0.00123316	0.000278179	-0.00540006	-0.0011399
RCP8p5_NOadaptation_NOmigration_highICE	2035	-0.00152997	0.000600198	-0.0121273	-0.00348891	-0.00591428	-0.0127531	-0.00285941	0.00060429	-0.00897063	-0.00332661
RCP8p5_NOadaptation_NOmigration_highICE	2040	-0.00187071	0.000761444	-0.0230645	-0.00465962	-0.00944636	-0.017007	-0.00561679	0.000964091	-0.0148719	-0.00636403
RCP8p5_NOadaptation_NOmigration_highICE	2045	-0.00259581	0.000823553	-0.0347247	-0.00699558	-0.014709	-0.0232966	-0.010589	0.00115123	-0.0258506	-0.0105388
RCP8p5_NOadaptation_NOmigration_highICE	2050	-0.00425041	0.000636199	-0.0464731	-0.0111337	-0.0218514	-0.0321019	-0.0174766	0.00120662	-0.0442567	-0.0147617
RCP8p5_BAUadaptation_NOmigration_highICE	2015	-0.000321796	8.6899e-05	-0.000127932	-0.000606076	-0.000221649	-0.00177525	-0.000210161	1.23515e-05	-0.001153	-0.00013229
RCP8p5_BAUadaptation_NOmigration_highICE	2020	-0.000571035	0.000162838	-0.000176676	-0.00100323	-0.000422054	-0.0033122	-0.000271867	5.58827e-05	-0.00179725	-4.35711e-05
RCP8p5_BAUadaptation_NOmigration_highICE	2025	-0.000791074	0.000263674	-0.000268696	-0.00156899	-0.000678624	-0.00476195	-0.000434483	0.00014275	-0.00258665	-5.40304e-05
RCP8p5_BAUadaptation_NOmigration_highICE	2030	-0.00102773	0.000343301	-0.000382512	-0.0016194	-0.000968761	-0.00613585	-0.000629705	0.000252795	-0.00333815	-6.38857e-05
RCP8p5_BAUadaptation_NOmigration_highICE	2035	-0.0012734	0.000421874	-0.000541537	-0.00185172	-0.00134313	-0.00729452	-0.00103666	0.000354411	-0.00448013	-0.000171218
RCP8p5_BAUadaptation_NOmigration_highICE	2040	-0.00147362	0.000509721	-0.000615066	-0.00186984	-0.00166551	-0.00810706	-0.00146763	0.000484409	-0.00565239	-0.000161929
RCP8p5_BAUadaptation_NOmigration_highICE	2045	-0.00165147	0.000603941	-0.000709162	-0.00194681	-0.0020515	-0.00878874	-0.00223708	0.000637943	-0.0076824	-0.000201499
RCP8p5_BAUadaptation_NOmigration_highICE	2050	-0.00177655	0.000681942	-0.000688156	-0.00185024	-0.00235472	-0.00927353	-0.00306792	0.000811713	-0.00999004	-3.68644e-05
RCP8p5_NOadaptation___migration_highICE	2015	-0.000351477	5.43808e-05	-0.000214928	-0.000531163	-0.000257069	-0.00197681	-8.81868e-05	-1.70933e-05	-0.000775707	2.9979e-05
RCP8p5_NOadaptation___migration_highICE	2020	-0.00067391	0.000150698	-0.000635402	-0.00110672	-0.000589712	-0.00399732	-0.000225634	7.09495e-06	-0.00178365	4.33256e-05
RCP8p5_NOadaptation___migration_highICE	2025	-0.0010631	0.00022231	-0.00189021	-0.00180812	-0.00140139	-0.0063406	-0.000562455	1.21167e-05	-0.00322343	-0.000283129
RCP8p5_NOadaptation___migration_highICE	2030	-0.00144132	0.000364634	-0.00479687	-0.00256789	-0.00244784	-0.00914039	-0.00111058	0.000185412	-0.00510455	-0.000967009
RCP8p5_NOadaptation___migration_highICE	2035	-0.0019097	0.000526531	-0.0116572	-0.00346339	-0.00386666	-0.0125205	-0.00227711	0.0003531	-0.00816247	-0.00230491
RCP8p5_NOadaptation___migration_highICE	2040	-0.00281383	0.000566962	-0.0137251	-0.00476295	-0.00558466	-0.0164075	-0.00382653	0.000172063	-0.0126646	-0.00323997
RCP8p5_NOadaptation___migration_highICE	2045	-0.00446978	0.000455471	-0.0123951	-0.00736799	-0.00816062	-0.021852	-0.00591314	6.36171e-05	-0.0197123	-0.00381864
RCP8p5_NOadaptation___migration_highICE	2050	-0.0069206	0.000344865	-0.0108058	-0.0116385	-0.011897	-0.029582	-0.00824465	-0.000183311	-0.0289617	-0.00390765
RCP8p5_BAUadaptation___migration_highICE	2015	-0.000332047	8.17353e-05	-0.000141621	-0.000611916	-0.000229875	-0.00178389	-0.000227586	6.90917e-06	-0.00117784	-0.000142053
RCP8p5_BAUadaptation___migration_highICE	2020	-0.000599186	0.000147794	-0.000211605	-0.00101663	-0.000440834	-0.00333395	-0.000304611	3.94645e-05	-0.00182424	-6.85179e-05
RCP8p5_BAUadaptation___migration_highICE	2025	-0.00085134	0.000229259	-0.000336847	-0.00159604	-0.00071003	-0.00479925	-0.000479916	0.000104017	-0.0026	-9.92446e-05
RCP8p5_BAUadaptation___migration_highICE	2030	-0.00113292	0.000283769	-0.000491125	-0.00166068	-0.000998201	-0.00617756	-0.000668505	0.00017964	-0.00328873	-0.000121668
RCP8p5_BAUadaptation___migration_highICE	2035	-0.00144202	0.000330205	-0.000703328	-0.00190944	-0.00134237	-0.00732399	-0.00101811	0.000229353	-0.0042805	-0.000240534
RCP8p5_BAUadaptation___migration_highICE	2040	-0.00173668	0.000366592	-0.000858479	-0.00195678	-0.00160979	-0.00812644	-0.00132489	0.000275719	-0.00517008	-0.000257515
RCP8p5_BAUadaptation___migration_highICE	2045	-0.0020302	0.000404209	-0.00105068	-0.00205853	-0.00188654	-0.00877837	-0.00182185	0.00032402	-0.00667702	-0.000336029
RCP8p5_BAUadaptation___migration_highICE	2050	-0.00230583	0.000407021	-0.0011755	-0.00200351	-0.00207094	-0.00925883	-0.00222458	0.000347312	-0.00806645	-0.000275468

## Sheet: Fig1b
		DEU	AUT	ITA	UKD	FRA	BLU	NLD	CEU	NEU	MEU
RCP8p5_NOadaptation_NOmigration_highICE	2015	0.286586	-1.37912e+08	0.230851	0.429994	0.353344	0.431593	0.479254	0.081358	0.882263	-0.133671
RCP8p5_NOadaptation_NOmigration_highICE	2020	0.46377	-4.30968e+08	0.373369	0.794591	0.656803	0.754284	0.997131	-0.117408	1.6724	-0.128417
RCP8p5_NOadaptation_NOmigration_highICE	2025	0.601182	-7.99514e+08	0.518419	1.03352	0.900304	1.05556	2.20163	-0.247622	2.35777	0.180009
RCP8p5_NOadaptation_NOmigration_highICE	2030	0.686522	-1.363e+09	0.679687	1.1594	1.12518	1.31736	4.15886	-0.654863	2.93912	0.479863
RCP8p5_NOadaptation_NOmigration_highICE	2035	0.699163	-2.23346e+09	0.800773	1.12874	1.67217	1.50838	7.22203	-0.901077	3.19259	0.679716
RCP8p5_NOadaptation_NOmigration_highICE	2040	0.725545	-3.2194e+09	1.04796	1.02497	2.18261	1.61056	11.1534	-0.916156	3.38584	0.840537
RCP8p5_NOadaptation_NOmigration_highICE	2045	0.754798	-3.94448e+09	1.36969	0.867105	2.40327	1.5763	14.6762	-0.643815	3.33825	0.903641
RCP8p5_NOadaptation_NOmigration_highICE	2050	0.87517	-3.42585e+09	1.64526	0.777976	2.36107	1.5002	17.348	-0.537784	3.68372	0.96267
RCP8p5_BAUadaptation_NOmigration_highICE	2015	0.276313	-2.02277e+08	0.189851	0.457081	0.330538	0.427415	0.647123	-0.090015	0.912794	0.251713
RCP8p5_BAUadaptation_NOmigration_highICE	2020	0.495112	-4.21045e+08	0.252389	0.786498	0.651505	0.799386	0.87343	-0.405627	1.4551	0.0839186
RCP8p5_BAUadaptation_NOmigration_highICE	2025	0.693563	-7.62306e+08	0.343864	0.981883	1.01219	1.16232	1.23324	-1.02932	1.93673	0.0900395
RCP8p5_BAUadaptation_NOmigration_highICE	2030	0.925719	-1.12305e+09	0.486479	1.18632	1.51543	1.52061	1.90959	-1.83703	2.50536	0.111553
RCP8p5_BAUadaptation_NOmigration_highICE	2035	1.16273	-1.56988e+09	0.636373	1.23302	2.05996	1.81064	2.86558	-2.44782	2.89963	0.268582
RCP8p5_BAUadaptation_NOmigration_highICE	2040	1.39466	-2.15511e+09	0.710525	1.20856	2.61422	1.99328	4.3661	-3.31621	3.47931	0.257925
RCP8p5_BAUadaptation_NOmigration_highICE	2045	1.55046	-2.89263e+09	0.718023	1.07986	3.00185	2.08638	5.5205	-3.96607	3.65385	0.256097
RCP8p5_BAUadaptation_NOmigration_highICE	2050	1.68496	-3.67217e+09	0.669766	0.960586	3.40643	2.12169	8.15505	-4.95139	4.29839	0.0452684
RCP8p5_NOadaptation___migration_highICE	2015	0.293239	-1.26583e+08	0.242545	0.432672	0.361136	0.433401	0.512416	0.116047	0.870179	-0.102852
RCP8p5_NOadaptation___migration_highICE	2020	0.482829	-3.89654e+08	0.393209	0.802742	0.673941	0.758527	1.04731	-0.0341363	1.66628	-0.0858869
RCP8p5_NOadaptation___migration_highICE	2025	0.665285	-6.42719e+08	0.550113	1.05097	0.923245	1.06418	2.11235	-0.0402312	2.31211	0.252804
RCP8p5_NOadaptation___migration_highICE	2030	0.779878	-1.19284e+09	0.705656	1.15869	1.41557	1.31249	3.50172	-0.436453	2.84521	0.520485
RCP8p5_NOadaptation___migration_highICE	2035	0.870482	-1.95933e+09	0.836122	1.12286	2.05406	1.48096	5.46898	-0.52654	3.02401	0.726883
RCP8p5_NOadaptation___migration_highICE	2040	1.08935	-2.39713e+09	2.01597	1.05282	2.41645	1.55395	7.33442	-0.163539	3.29722	1.08878
RCP8p5_NOadaptation___migration_highICE	2045	1.29832	-2.18152e+09	8.75897	0.919866	2.18278	1.47879	7.98259	-0.101745	3.468	1.39248
RCP8p5_NOadaptation___migration_highICE	2050	1.44474	-1.85705e+09	10.8891	0.824419	1.88378	1.38267	8.04385	0.225028	4.21096	1.53809
RCP8p5_BAUadaptation___migration_highICE	2015	0.283521	-1.90257e+08	0.20632	0.459598	0.339358	0.429495	0.652652	-0.0503293	0.903552	0.271575
RCP8p5_BAUadaptation___migration_highICE	2020	0.516631	-3.82146e+08	0.297069	0.794682	0.674478	0.804637	0.912031	-0.286331	1.45407	0.134616
RCP8p5_BAUadaptation___migration_highICE	2025	0.742231	-6.62811e+08	0.424466	0.99703	1.04791	1.17143	1.27854	-0.74977	1.94035	0.170795
RCP8p5_BAUadaptation___migration_highICE	2030	1.01499	-9.283e+08	0.616542	1.21713	1.54866	1.53097	1.90764	-1.30505	2.55122	0.225055
RCP8p5_BAUadaptation___migration_highICE	2035	1.30972	-1.22876e+09	0.81822	1.27637	2.04211	1.81801	2.66323	-1.58371	2.98638	0.406217
RCP8p5_BAUadaptation___migration_highICE	2040	1.63533	-1.54996e+09	0.984477	1.28199	2.51237	1.99812	3.73834	-1.8872	3.67986	0.453106
RCP8p5_BAUadaptation___migration_highICE	2045	1.89612	-1.93599e+09	1.05868	1.17824	2.74465	2.08401	4.28988	-2.01392	3.88413	0.476659
RCP8p5_BAUadaptation___migration_highICE	2050	2.17596	-2.19175e+09	1.1417	1.10036	2.98778	2.11844	5.65074	-2.11824	4.77289	0.389545

## Sheet: Fig2a
		NAM	AUZ	ERA	ECA	TUR	CHN	IND	SEA	LAM	OIE	AFR
RCP8p5_NOadaptation_NOmigration_highICE	2015	-0.000165102	-0.00104993	-0.000991618	-0.000310643	5.68355e-05	-0.00321259	-0.000997657	-0.00221213	-0.000370557	-0.00195501	-0.000802852
RCP8p5_NOadaptation_NOmigration_highICE	2020	-0.000469228	-0.00283439	-0.00242847	-0.000830334	7.40173e-05	-0.00699044	-0.00254582	-0.00585691	-0.00112919	-0.00524017	-0.0023551
RCP8p5_NOadaptation_NOmigration_highICE	2025	-0.00146283	-0.0064606	-0.0043222	-0.0027347	-0.000117061	-0.0123012	-0.00523971	-0.0137094	-0.00295524	-0.010949	-0.00548369
RCP8p5_NOadaptation_NOmigration_highICE	2030	-0.00292005	-0.0122737	-0.00578722	-0.00864665	-0.000618962	-0.0197912	-0.00925994	-0.0243278	-0.00588885	-0.01862	-0.0095826
RCP8p5_NOadaptation_NOmigration_highICE	2035	-0.00544299	-0.0233169	-0.00769706	-0.0263874	-0.000935369	-0.0324654	-0.0143133	-0.0373063	-0.010344	-0.0297282	-0.0151887
RCP8p5_NOadaptation_NOmigration_highICE	2040	-0.00884973	-0.0408114	-0.00964372	-0.0530257	-0.000866432	-0.0469066	-0.0191004	-0.049391	-0.0154573	-0.0448026	-0.021014
RCP8p5_NOadaptation_NOmigration_highICE	2045	-0.0134994	-0.0618593	-0.0129208	-0.0803303	-0.000582678	-0.0677884	-0.0223831	-0.0617921	-0.0210202	-0.0650303	-0.0268466
RCP8p5_NOadaptation_NOmigration_highICE	2050	-0.0183921	-0.0838744	-0.0178372	-0.10919	0.000209993	-0.0912959	-0.0235464	-0.0752322	-0.0258905	-0.08772	-0.0312798
RCP8p5_BAUadaptation_NOmigration_highICE	2015	-0.000190921	-0.000999158	-0.000890135	-0.000280495	-8.21177e-05	-0.00259539	-0.000680264	-0.00186826	-0.000539074	-0.00171313	-0.000871373
RCP8p5_BAUadaptation_NOmigration_highICE	2020	-0.00030162	-0.00203158	-0.00166835	-0.000367784	5.29008e-05	-0.00483124	-0.00116077	-0.00378556	-0.00101621	-0.00344124	-0.00175348
RCP8p5_BAUadaptation_NOmigration_highICE	2025	-0.000475695	-0.00333268	-0.00215136	-0.000578121	0.000170772	-0.0064788	-0.00165878	-0.00616978	-0.00153951	-0.00512714	-0.00248017
RCP8p5_BAUadaptation_NOmigration_highICE	2030	-0.000653599	-0.00429486	-0.00219713	-0.000757776	0.000214314	-0.00748148	-0.0023473	-0.00867356	-0.00203583	-0.00679329	-0.00319385
RCP8p5_BAUadaptation_NOmigration_highICE	2035	-0.000781843	-0.00494911	-0.00224831	-0.000960671	0.000288663	-0.00789443	-0.00306846	-0.0116673	-0.00261991	-0.00864339	-0.00393716
RCP8p5_BAUadaptation_NOmigration_highICE	2040	-0.000917118	-0.00608733	-0.00228693	-0.000939953	0.000468141	-0.00791371	-0.00348945	-0.0147317	-0.00309181	-0.0107561	-0.00454489
RCP8p5_BAUadaptation_NOmigration_highICE	2045	-0.00115233	-0.00754606	-0.00258752	-0.000966447	0.000677809	-0.00801699	-0.00388736	-0.0183641	-0.00340867	-0.013292	-0.00520018
RCP8p5_BAUadaptation_NOmigration_highICE	2050	-0.00132418	-0.00914513	-0.00317325	-0.000827966	0.00101163	-0.00831203	-0.00420132	-0.0222391	-0.00356606	-0.0163813	-0.00576292
RCP8p5_NOadaptation___migration_highICE	2015	-0.000163242	-0.00103667	-0.000938133	-0.000322155	4.93571e-05	-0.0032167	-0.000901737	-0.00193805	-0.000359931	-0.00177717	-0.000773115
RCP8p5_NOadaptation___migration_highICE	2020	-0.000456135	-0.00276409	-0.00225905	-0.00086802	4.58667e-05	-0.00700402	-0.00216758	-0.00498483	-0.00106406	-0.00465017	-0.00221239
RCP8p5_NOadaptation___migration_highICE	2025	-0.00130744	-0.00608061	-0.00367714	-0.00288043	-0.000118835	-0.0123567	-0.00335134	-0.00932607	-0.00246746	-0.00827747	-0.00428196
RCP8p5_NOadaptation___migration_highICE	2030	-0.00220965	-0.0111383	-0.00456269	-0.00873791	-0.000200547	-0.0198421	-0.00507679	-0.0131191	-0.00451729	-0.0123523	-0.00606224
RCP8p5_NOadaptation___migration_highICE	2035	-0.00354958	-0.018642	-0.00546675	-0.022045	0.00011017	-0.0294691	-0.00720409	-0.0151029	-0.00679876	-0.0181828	-0.00834105
RCP8p5_NOadaptation___migration_highICE	2040	-0.00466237	-0.0228546	-0.00592483	-0.0298161	0.000497803	-0.032735	-0.00875166	-0.0151773	-0.00786418	-0.0241849	-0.00911898
RCP8p5_NOadaptation___migration_highICE	2045	-0.00559541	-0.0244892	-0.00651321	-0.0297716	0.000753901	-0.033082	-0.00512851	-0.0159508	-0.00794813	-0.0274032	-0.00866116
RCP8p5_NOadaptation___migration_highICE	2050	-0.00548548	-0.0243053	-0.00747986	-0.0263724	0.00114284	-0.0327773	-0.00249444	-0.0170655	-0.00742231	-0.0282425	-0.00764445
RCP8p5_BAUadaptation___migration_highICE	2015	-0.000189151	-0.000983924	-0.000834965	-0.000292565	-8.99415e-05	-0.00258977	-0.000584748	-0.00159023	-0.000526724	-0.0015312	-0.00084061
RCP8p5_BAUadaptation___migration_highICE	2020	-0.000287879	-0.00196038	-0.00151082	-0.000402628	3.01616e-05	-0.00482432	-0.000907352	-0.00294816	-0.000966624	-0.00289067	-0.00161663
RCP8p5_BAUadaptation___migration_highICE	2025	-0.000452023	-0.00314008	-0.00186535	-0.000650168	0.000123407	-0.00648132	-0.00114836	-0.00425399	-0.00142523	-0.00397058	-0.00211636
RCP8p5_BAUadaptation___migration_highICE	2030	-0.000604761	-0.00386974	-0.0018	-0.000870706	0.000143217	-0.00750322	-0.00147685	-0.00504261	-0.0018145	-0.00473266	-0.00246819
RCP8p5_BAUadaptation___migration_highICE	2035	-0.000691476	-0.00426504	-0.00171997	-0.00112564	0.000180527	-0.00794025	-0.00162599	-0.00566089	-0.00223971	-0.00528523	-0.00270531
RCP8p5_BAUadaptation___migration_highICE	2040	-0.000764052	-0.00479895	-0.00162802	-0.00119637	0.00027794	-0.00802906	-0.00156211	-0.00585717	-0.00251336	-0.00574111	-0.00271338
RCP8p5_BAUadaptation___migration_highICE	2045	-0.000890996	-0.00532482	-0.0016576	-0.00134238	0.000363825	-0.00824909	-0.00146807	-0.00601024	-0.00258319	-0.00616397	-0.00263843
RCP8p5_BAUadaptation___migration_highICE	2050	-0.000947284	-0.00566997	-0.0018012	-0.00137604	0.000485469	-0.00867002	-0.001332	-0.00601602	-0.00246276	-0.0066382	-0.00243538

## Sheet: Fig2b
		NAM	AUZ	ERA	ECA	TUR	CHN	IND	SEA	LAM	OIE	AFR
RCP8p5_NOadaptation_NOmigration_highICE	2015	0.405241	1.8628	4.51453	0.291409	-1.19048	0.448115	0.524033	0.684554	1.97631	2.13652	1.92498
RCP8p5_NOadaptation_NOmigration_highICE	2020	0.669846	3.35819	8.8147	0.457983	-0.340757	0.82432	0.752916	1.17725	2.95548	3.17883	2.56827
RCP8p5_NOadaptation_NOmigration_highICE	2025	0.75966	3.57217	11.8081	0.606375	0.201501	0.98151	0.906817	1.3861	2.93396	3.3491	2.80966
RCP8p5_NOadaptation_NOmigration_highICE	2030	0.96518	2.9157	11.5545	0.765383	0.60096	1.01136	1.11408	1.77936	3.66281	4.13267	3.67891
RCP8p5_NOadaptation_NOmigration_highICE	2035	1.0018	2.28057	9.79228	0.8528	0.655269	0.909762	1.13676	2.11082	4.45267	4.2686	4.71412
RCP8p5_NOadaptation_NOmigration_highICE	2040	1.04615	2.37054	8.21368	1.10926	0.464558	0.936837	1.08268	2.37856	5.0101	4.35538	5.30684
RCP8p5_NOadaptation_NOmigration_highICE	2045	1.05733	2.99519	6.51956	1.50165	0.222861	0.966589	1.04908	2.41241	5.69157	4.34317	5.81472
RCP8p5_NOadaptation_NOmigration_highICE	2050	1.10501	3.64957	5.7741	1.83119	-0.0596712	1.1605	0.972876	2.32106	6.13138	5.63856	5.89611
RCP8p5_BAUadaptation_NOmigration_highICE	2015	0.434353	1.3803	3.47476	0.292088	0.504132	0.4426	0.499704	0.685575	1.24803	2.24646	1.58258
RCP8p5_BAUadaptation_NOmigration_highICE	2020	0.689098	2.90445	6.85968	0.40119	-0.367796	0.897314	0.787333	1.30602	2.05258	4.03418	2.34901
RCP8p5_BAUadaptation_NOmigration_highICE	2025	0.912215	3.74731	8.18269	0.544648	-1.17789	1.22985	0.989327	1.72324	2.88373	4.85569	3.44566
RCP8p5_BAUadaptation_NOmigration_highICE	2030	1.05523	4.63198	8.41362	0.745713	-1.63262	1.38978	1.24659	2.07183	3.98988	5.34783	4.13803
RCP8p5_BAUadaptation_NOmigration_highICE	2035	1.22399	4.54861	7.49084	0.850793	-1.98717	1.35537	1.25529	2.22081	4.09243	5.21717	4.4332
RCP8p5_BAUadaptation_NOmigration_highICE	2040	1.31782	5.30022	6.72348	0.836785	-3.33473	1.23663	1.17952	2.21472	3.90817	5.29253	4.38443
RCP8p5_BAUadaptation_NOmigration_highICE	2045	1.25928	4.91444	5.85913	0.74687	-3.74522	1.14616	1.02674	2.06584	3.8215	5.2179	3.84248
RCP8p5_BAUadaptation_NOmigration_highICE	2050	1.26603	5.35939	5.75236	0.635411	-5.40318	1.11426	0.87182	1.97522	3.98894	5.54903	3.43915
RCP8p5_NOadaptation___migration_highICE	2015	0.407203	1.84019	4.67025	0.301496	-1.03373	0.448895	0.518996	0.693633	2.00115	2.37902	1.94969
RCP8p5_NOadaptation___migration_highICE	2020	0.683141	3.43878	9.44821	0.478309	-0.208658	0.826547	0.753213	1.22449	3.20031	3.62468	2.68809
RCP8p5_NOadaptation___migration_highICE	2025	0.794717	3.52293	11.9809	0.63837	0.256094	0.986858	0.999737	1.70052	3.87244	5.24307	4.28515
RCP8p5_NOadaptation___migration_highICE	2030	1.1005	3.01006	10.9001	0.788152	0.491291	1.01493	1.18059	2.43224	5.13834	6.98222	14.9599
RCP8p5_NOadaptation___migration_highICE	2035	1.14847	2.5159	11.5094	0.916325	-0.71336	0.977104	1.13069	3.91049	10.6033	5.1939	21.986
RCP8p5_NOadaptation___migration_highICE	2040	1.34308	5.11448	7.86575	1.56267	-5.24892	1.23532	1.0949	4.71584	24.5104	4.98487	117.331
RCP8p5_NOadaptation___migration_highICE	2045	1.46948	7.94721	6.15455	3.39244	-6.04306	1.47017	12.9374	3.26648	61.1128	8.30893	835.357
RCP8p5_NOadaptation___migration_highICE	2050	2.18236	16.7063	4.513	7.04478	-9.39363	1.63285	12.0866	2.62256	80.9412	39.3965	-16004
RCP8p5_BAUadaptation___migration_highICE	2015	0.436815	1.35978	3.51719	0.303858	0.552147	0.443542	0.489459	0.697065	1.2466	2.58528	1.58586
RCP8p5_BAUadaptation___migration_highICE	2020	0.711039	2.97377	7.09451	0.438358	-0.210639	0.900656	0.782239	1.44601	2.06817	5.53229	2.46897
RCP8p5_BAUadaptation___migration_highICE	2025	0.932058	3.89364	8.46783	0.611179	-0.860003	1.23795	1.00672	2.09726	2.92724	7.51431	4.13091
RCP8p5_BAUadaptation___migration_highICE	2030	1.08984	5.18648	8.90936	0.855984	-1.11257	1.40426	1.35231	2.86821	4.1788	9.57473	5.67015
RCP8p5_BAUadaptation___migration_highICE	2035	1.30357	5.46241	7.99729	0.996379	-1.27629	1.37615	1.4599	3.35756	4.27688	10.6398	6.8059
RCP8p5_BAUadaptation___migration_highICE	2040	1.47108	6.65529	7.49052	1.06627	-2.0606	1.26954	1.34028	3.52081	4.03993	12.0687	7.42746
RCP8p5_BAUadaptation___migration_highICE	2045	1.45935	6.35726	6.56875	1.0394	-2.09984	1.19775	1.14299	3.15894	4.03842	12.684	6.70216
RCP8p5_BAUadaptation___migration_highICE	2050	1.53734	7.39694	6.96826	1.06007	-2.74959	1.18537	0.944826	3.00418	4.5094	14.0367	6.14542

## Sheet: Fig3
		DEU	AUT	ITA	UKD	FRA	BLU	NLD	CEU	NEU	MEU	NAM	AUZ	ERA	ECA	TUR	CHN	IND	SEA	LAM	OIE	AFR
No adaptation	2050	-0.00425041	0.000636199	-0.0464731	-0.0111337	-0.0218514	-0.0321019	-0.0174766	0.00120662	-0.0442567	-0.0147617	-0.0183921	-0.0838744	-0.0178372	-0.10919	0.000209993	-0.0912959	-0.0235464	-0.0752322	-0.0258905	-0.08772	-0.0312798
Planned adaptation only (sea dikes)	2050	-0.00177655	0.000681942	-0.000688156	-0.00185024	-0.00235472	-0.00927353	-0.00306792	0.000811713	-0.00999004	-3.68644e-05	-0.00132418	-0.00914513	-0.00317325	-0.000827966	0.00101163	-0.00831203	-0.00420132	-0.0222391	-0.00356606	-0.0163813	-0.00576292
Autonomus adaptation only (migration)	2050	-0.0069206	0.000344865	-0.0108058	-0.0116385	-0.011897	-0.029582	-0.00824465	-0.000183311	-0.0289617	-0.00390765	-0.00548548	-0.0243053	-0.00747986	-0.0263724	0.00114284	-0.0327773	-0.00249444	-0.0170655	-0.00742231	-0.0282425	-0.00764445
Planned and autonomous adaptation	2050	-0.00230583	0.000407021	-0.0011755	-0.00200351	-0.00207094	-0.00925883	-0.00222458	0.000347312	-0.00806645	-0.000275468	-0.000947284	-0.00566997	-0.0018012	-0.00137604	0.000485469	-0.00867002	-0.001332	-0.00601602	-0.00246276	-0.0066382	-0.00243538

## Sheet: Fig4a
		DEU	AUT	ITA	UKD	FRA	BLU	NLD	CEU	NEU	MEU
RCP4p5_NOadaptation_NOmigration_medICE	2015	-0.00035978	2.47816e-05	-0.000167057	-0.000572346	-0.000261037	-0.00190144	-9.66062e-05	-1.7803e-05	-0.000684717	9.97547e-06
RCP4p5_NOadaptation_NOmigration_medICE	2020	-0.000702781	9.25992e-05	-0.0003845	-0.0012058	-0.000583414	-0.0041869	-0.000203006	3.16476e-05	-0.00147694	1.23059e-05
RCP4p5_NOadaptation_NOmigration_medICE	2025	-0.000834685	0.000228175	-0.000722464	-0.00146494	-0.000864629	-0.00557255	-0.000285217	0.000153219	-0.00203307	-3.98606e-05
RCP4p5_NOadaptation_NOmigration_medICE	2030	-0.000941984	0.000405923	-0.00124113	-0.00175988	-0.00129686	-0.00731215	-0.000573768	0.000325867	-0.0027537	-0.000191442
RCP4p5_NOadaptation_NOmigration_medICE	2035	-0.000987667	0.000519432	-0.00221929	-0.00187363	-0.00187977	-0.00860468	-0.00100698	0.000437479	-0.00349884	-0.00053836
RCP4p5_NOadaptation_NOmigration_medICE	2040	-0.00119637	0.00060258	-0.00388096	-0.00227198	-0.00289136	-0.0103721	-0.00196765	0.000496698	-0.00469438	-0.00144921
RCP4p5_NOadaptation_NOmigration_medICE	2045	-0.00129692	0.000710468	-0.00626019	-0.00226679	-0.0037982	-0.0119071	-0.00268823	0.000688518	-0.00589172	-0.00205657
RCP4p5_NOadaptation_NOmigration_medICE	2050	-0.00130494	0.00093948	-0.00987227	-0.00232975	-0.00560064	-0.0139309	-0.00399567	0.00111909	-0.00785629	-0.000617837
RCP4p5_BAUadaptation_NOmigration_medICE	2015	-0.000324658	5.92828e-05	-0.000103594	-0.000691497	-0.000236073	-0.00178215	-0.000204542	1.47772e-05	-0.00103923	-4.78958e-05
RCP4p5_BAUadaptation_NOmigration_medICE	2020	-0.000606768	0.000102523	-0.000193009	-0.00103627	-0.000463322	-0.00333302	-0.000397207	4.06595e-05	-0.00168606	-6.74568e-05
RCP4p5_BAUadaptation_NOmigration_medICE	2025	-0.000754082	0.000168829	-0.000255295	-0.00111327	-0.000638768	-0.00450545	-0.000159154	9.17085e-05	-0.00170107	-6.77353e-05
RCP4p5_BAUadaptation_NOmigration_medICE	2030	-0.000909923	0.000242047	-0.000307906	-0.00146975	-0.00086584	-0.00553312	-0.000581458	0.000153675	-0.00258065	-0.000138937
RCP4p5_BAUadaptation_NOmigration_medICE	2035	-0.000987554	0.000305038	-0.000347881	-0.00122744	-0.00101703	-0.00625325	-0.000449293	0.000207845	-0.0025265	-0.000162847
RCP4p5_BAUadaptation_NOmigration_medICE	2040	-0.00116188	0.000342238	-0.000434198	-0.00156561	-0.00129227	-0.00693894	-0.000980416	0.000225675	-0.003443	-0.000398678
RCP4p5_BAUadaptation_NOmigration_medICE	2045	-0.00120607	0.000396374	-0.000400995	-0.00119598	-0.00136792	-0.00731157	-0.00106212	0.000326977	-0.00376795	-0.000366996
RCP4p5_BAUadaptation_NOmigration_medICE	2050	-0.00125822	0.000427179	-0.000387664	-0.001197	-0.00153387	-0.00764737	-0.00139637	0.000421113	-0.00462487	3.75958e-05
RCP4p5_NOadaptation___migration_medICE	2015	-0.000367766	2.08489e-05	-0.000176449	-0.000578066	-0.000267264	-0.00190737	-0.000113694	-2.21612e-05	-0.000731076	3.7202e-06
RCP4p5_NOadaptation___migration_medICE	2020	-0.000720927	8.42394e-05	-0.000404167	-0.00121459	-0.000595049	-0.00419523	-0.000241506	2.14235e-05	-0.00152921	3.60659e-07
RCP4p5_NOadaptation___migration_medICE	2025	-0.000870659	0.000210836	-0.000758489	-0.00147612	-0.000881573	-0.00557606	-0.000334993	0.000132222	-0.00202859	-5.82942e-05
RCP4p5_NOadaptation___migration_medICE	2030	-0.00103095	0.000357966	-0.0013177	-0.00178911	-0.00131736	-0.00731443	-0.000630761	0.00026918	-0.00270452	-0.000220627
RCP4p5_NOadaptation___migration_medICE	2035	-0.00116685	0.000415715	-0.00236064	-0.00193235	-0.00188714	-0.00859861	-0.00104327	0.000317221	-0.0034093	-0.000562053
RCP4p5_NOadaptation___migration_medICE	2040	-0.00139444	0.000524609	-0.0039944	-0.00224814	-0.00272678	-0.0101987	-0.00178427	0.000394861	-0.00447163	-0.00125944
RCP4p5_NOadaptation___migration_medICE	2045	-0.00156909	0.000633044	-0.00636075	-0.0022223	-0.00344767	-0.0115515	-0.0022866	0.000552721	-0.00554461	-0.00163979
RCP4p5_NOadaptation___migration_medICE	2050	-0.00162725	0.000887311	-0.00854803	-0.00221529	-0.00419492	-0.0132606	-0.00310618	0.000939132	-0.00725934	4.41871e-05
RCP4p5_BAUadaptation___migration_medICE	2015	-0.000332518	5.54216e-05	-0.000112866	-0.000697188	-0.00024223	-0.00178796	-0.000221592	1.04857e-05	-0.00108565	-5.40445e-05
RCP4p5_BAUadaptation___migration_medICE	2020	-0.000624555	9.43066e-05	-0.000212281	-0.00104503	-0.000474737	-0.00334158	-0.000435427	3.05229e-05	-0.00173866	-7.88615e-05
RCP4p5_BAUadaptation___migration_medICE	2025	-0.00078495	0.000154317	-0.000286333	-0.00112279	-0.0006516	-0.00451262	-0.000205521	7.36029e-05	-0.00169789	-8.07574e-05
RCP4p5_BAUadaptation___migration_medICE	2030	-0.000962755	0.000216603	-0.000354911	-0.00148526	-0.00087702	-0.00553564	-0.000633537	0.000121879	-0.00252842	-0.000150761
RCP4p5_BAUadaptation___migration_medICE	2035	-0.00106841	0.000263724	-0.000414125	-0.0012496	-0.00101949	-0.00624841	-0.000493034	0.000156543	-0.00242217	-0.000167612
RCP4p5_BAUadaptation___migration_medICE	2040	-0.00127004	0.000284791	-0.000513107	-0.00158425	-0.00126795	-0.00690675	-0.000988339	0.000156264	-0.00329356	-0.000362096
RCP4p5_BAUadaptation___migration_medICE	2045	-0.00136193	0.000312525	-0.000515029	-0.00123786	-0.00132583	-0.00726711	-0.00105777	0.000220511	-0.00356495	-0.000316391
RCP4p5_BAUadaptation___migration_medICE	2050	-0.00145196	0.0003247	-0.000527729	-0.00124454	-0.00145195	-0.00757092	-0.00132827	0.000277054	-0.00429709	9.28969e-05

## Sheet: Fig4b
		DEU	AUT	ITA	UKD	FRA	BLU	NLD	CEU	NEU	MEU
RCP4p5_NOadaptation_NOmigration_medICE	2015	0.313074	0	0.254968	0.449215	0.392827	0.436343	0.595055	0.15699	0.861414	-0.0473875
RCP4p5_NOadaptation_NOmigration_medICE	2020	0.495273	0	0.390552	0.795526	0.712865	0.710197	0.891283	-0.237359	1.45723	-0.0423296
RCP4p5_NOadaptation_NOmigration_medICE	2025	0.639679	0	0.465515	1.06142	1.0754	1.12151	1.64448	-0.967688	2.30122	0.102267
RCP4p5_NOadaptation_NOmigration_medICE	2030	0.588023	0	0.524898	0.898737	1.20938	1.15964	2.18713	-1.71017	2.37658	0.307119
RCP4p5_NOadaptation_NOmigration_medICE	2035	0.688779	0	0.580451	0.948011	1.55741	1.42827	4.60409	-1.92473	3.12917	0.60938
RCP4p5_NOadaptation_NOmigration_medICE	2040	0.703642	0	0.636173	0.853358	1.71918	1.43795	7.15294	-1.81217	3.25938	0.982831
RCP4p5_NOadaptation_NOmigration_medICE	2045	0.674455	0	0.632304	0.726496	1.91955	1.46174	8.24651	-2.02058	3.55319	0.966001
RCP4p5_NOadaptation_NOmigration_medICE	2050	0.583294	0	0.632638	0.566061	1.46154	1.37097	9.84817	-2.73165	3.61167	0.175098
RCP4p5_BAUadaptation_NOmigration_medICE	2015	0.301885	0	0.220984	0.652401	0.408127	0.433062	1.7007	-0.146427	1.46766	0.277131
RCP4p5_BAUadaptation_NOmigration_medICE	2020	0.556889	0	0.392888	0.98981	0.816327	0.79642	3.37475	-0.394749	2.22378	0.381083
RCP4p5_BAUadaptation_NOmigration_medICE	2025	0.689504	0	0.494031	1.04195	1.15008	1.08641	1.39368	-0.852267	2.43214	0.366235
RCP4p5_BAUadaptation_NOmigration_medICE	2030	0.817767	0	0.563205	1.27635	1.55496	1.3066	5.19848	-1.36869	3.43999	0.705692
RCP4p5_BAUadaptation_NOmigration_medICE	2035	0.889456	0	0.600929	1.00129	1.83109	1.46925	4.15363	-1.77456	3.47359	0.771975
RCP4p5_BAUadaptation_NOmigration_medICE	2040	1.05158	0	0.703763	1.17935	2.28784	1.58785	9.39909	-1.87615	4.42735	1.72109
RCP4p5_BAUadaptation_NOmigration_medICE	2045	1.09067	0	0.610181	0.837445	2.38247	1.6159	10.6307	-2.63907	4.73556	1.43259
RCP4p5_BAUadaptation_NOmigration_medICE	2050	1.1351	0	0.552702	0.76768	2.59134	1.61847	14.6136	-3.33124	5.23915	-0.131378
RCP4p5_NOadaptation___migration_medICE	2015	0.318328	0	0.265183	0.451543	0.398642	0.437705	0.611109	0.195409	0.848676	-0.0176335
RCP4p5_NOadaptation___migration_medICE	2020	0.505538	0	0.406256	0.799388	0.721711	0.71161	0.938004	-0.160662	1.48519	-0.00124283
RCP4p5_NOadaptation___migration_medICE	2025	0.664818	0	0.485527	1.07121	1.08497	1.12222	1.7822	-0.835018	2.47181	0.151255
RCP4p5_NOadaptation___migration_medICE	2030	0.640792	0	0.554926	0.912438	1.22513	1.16001	2.19124	-1.4126	2.46606	0.358124
RCP4p5_NOadaptation___migration_medICE	2035	0.810941	0	0.615887	0.979909	1.56447	1.42726	4.49057	-1.3956	3.26376	0.654764
RCP4p5_NOadaptation___migration_medICE	2040	0.8172	0	0.653936	0.845021	1.62481	1.41391	6.06577	-1.44061	3.23557	0.898056
RCP4p5_NOadaptation___migration_medICE	2045	0.813558	0	0.647133	0.714081	1.75209	1.41803	6.67344	-1.62204	3.53796	0.859807
RCP4p5_NOadaptation___migration_medICE	2050	0.725522	0	0.732954	0.53926	1.80247	1.30486	7.34711	-2.29231	3.56511	-0.0148519
RCP4p5_BAUadaptation___migration_medICE	2015	0.307444	0	0.235645	0.654008	0.414522	0.434472	1.53924	-0.103894	1.40155	0.311869
RCP4p5_BAUadaptation___migration_medICE	2020	0.569507	0	0.423184	0.994678	0.827551	0.798466	2.95408	-0.296298	2.24535	0.446832
RCP4p5_BAUadaptation___migration_medICE	2025	0.714606	0	0.543283	1.05301	1.16377	1.08815	1.59646	-0.683934	2.66719	0.4472
RCP4p5_BAUadaptation___migration_medICE	2030	0.859883	0	0.637347	1.28686	1.55962	1.3072	4.61115	-1.0854	3.67433	0.795191
RCP4p5_BAUadaptation___migration_medICE	2035	0.957988	0	0.703487	1.02305	1.82619	1.46812	4.04763	-1.33645	3.70608	0.842577
RCP4p5_BAUadaptation___migration_medICE	2040	1.14307	0	0.818971	1.19502	2.22536	1.58049	8.00765	-1.29902	4.58044	1.6964
RCP4p5_BAUadaptation___migration_medICE	2045	1.22513	0	0.773038	0.871561	2.3006	1.60605	9.0704	-1.77965	5.06522	1.38474
RCP4p5_BAUadaptation___migration_medICE	2050	1.30306	0	0.743488	0.802062	2.44352	1.60224	11.7915	-2.19152	5.79446	-0.37261

## Sheet: Fig5a
		NAM	AUZ	ERA	ECA	TUR	CHN	IND	SEA	LAM	OIE	AFR
RCP4p5_NOadaptation_NOmigration_medICE	2015	-0.000188842	-0.000822608	-0.000709397	-0.000296353	1.79951e-06	-0.00309128	-0.000590723	-0.00174165	-0.000300338	-0.00147134	-0.000565896
RCP4p5_NOadaptation_NOmigration_medICE	2020	-0.000368764	-0.00164008	-0.00129558	-0.000806015	9.65799e-06	-0.00695835	-0.00169531	-0.00424167	-0.000782753	-0.00329764	-0.00141756
RCP4p5_NOadaptation_NOmigration_medICE	2025	-0.000546638	-0.00312945	-0.00156604	-0.00143502	2.97504e-05	-0.0099189	-0.00373965	-0.00795001	-0.00146405	-0.00524413	-0.00249924
RCP4p5_NOadaptation_NOmigration_medICE	2030	-0.000890309	-0.00535875	-0.00170115	-0.00291238	2.33946e-06	-0.0127081	-0.0053425	-0.0128969	-0.00244614	-0.00808288	-0.00403531
RCP4p5_NOadaptation_NOmigration_medICE	2035	-0.00157472	-0.00766391	-0.0017499	-0.00399576	-0.000163679	-0.0152329	-0.00720746	-0.0182794	-0.003551	-0.0115096	-0.00590061
RCP4p5_NOadaptation_NOmigration_medICE	2040	-0.00269706	-0.0104074	-0.00141574	-0.00665233	-0.000561536	-0.0199307	-0.00985758	-0.0246333	-0.00522353	-0.0149241	-0.00809224
RCP4p5_NOadaptation_NOmigration_medICE	2045	-0.00401377	-0.0141694	-0.00137007	-0.00861796	-0.000883592	-0.0242725	-0.0129415	-0.0304444	-0.00632418	-0.0198499	-0.010297
RCP4p5_NOadaptation_NOmigration_medICE	2050	-0.00517285	-0.0199647	0.00156247	-0.0140906	-0.00121931	-0.0340925	-0.0156582	-0.0375807	-0.00789473	-0.0262032	-0.0129894
RCP4p5_BAUadaptation_NOmigration_medICE	2015	-0.000179721	-0.000756574	-0.000622323	-0.000242064	-2.37133e-05	-0.00257791	-0.000652656	-0.00151164	-0.000319262	-0.00134474	-0.000618247
RCP4p5_BAUadaptation_NOmigration_medICE	2020	-0.000235276	-0.00127939	-0.000982877	-0.000564076	-2.34461e-05	-0.00487234	-0.00135443	-0.00320973	-0.000818956	-0.00259417	-0.00117952
RCP4p5_BAUadaptation_NOmigration_medICE	2025	-0.000358561	-0.00220036	-0.00101176	-0.000616071	8.30604e-06	-0.00610528	-0.00187931	-0.00473159	-0.00126706	-0.00355118	-0.00153498
RCP4p5_BAUadaptation_NOmigration_medICE	2030	-0.000450488	-0.00283892	-0.000939744	-0.000776076	3.14633e-05	-0.00663129	-0.00221065	-0.00624302	-0.00130996	-0.00441568	-0.00192144
RCP4p5_BAUadaptation_NOmigration_medICE	2035	-0.000560454	-0.00335579	-0.000817258	-0.000710792	5.26906e-05	-0.00681417	-0.00250028	-0.00742638	-0.00150015	-0.00528949	-0.00232534
RCP4p5_BAUadaptation_NOmigration_medICE	2040	-0.000703368	-0.00380121	-0.000525668	-0.000905276	1.5322e-05	-0.0070677	-0.00289259	-0.00877389	-0.00174297	-0.00601356	-0.00252928
RCP4p5_BAUadaptation_NOmigration_medICE	2045	-0.000830956	-0.00439906	-0.000399594	-0.000722003	7.05317e-05	-0.00731735	-0.00319904	-0.0099126	-0.00166939	-0.00727929	-0.00280436
RCP4p5_BAUadaptation_NOmigration_medICE	2050	-0.000861252	-0.00494758	0.00101503	-0.000800715	9.23857e-05	-0.00778762	-0.00348904	-0.0110444	-0.00171507	-0.00890153	-0.00313879
RCP4p5_NOadaptation___migration_medICE	2015	-0.000191342	-0.000819605	-0.000684202	-0.000303115	-1.51562e-06	-0.00309572	-0.000512627	-0.00156842	-0.000294701	-0.00135162	-0.000554912
RCP4p5_NOadaptation___migration_medICE	2020	-0.000368751	-0.00162243	-0.0012425	-0.000820817	5.43922e-06	-0.00696684	-0.00144521	-0.00376483	-0.000760243	-0.00295917	-0.00137303
RCP4p5_NOadaptation___migration_medICE	2025	-0.000532343	-0.00305791	-0.00146716	-0.00146615	2.44001e-05	-0.00993487	-0.0026652	-0.00679426	-0.001385	-0.00452094	-0.00235249
RCP4p5_NOadaptation___migration_medICE	2030	-0.00086136	-0.00511899	-0.00155824	-0.00298292	-8.89868e-06	-0.0127554	-0.00360178	-0.0097866	-0.00215155	-0.00649742	-0.0035608
RCP4p5_NOadaptation___migration_medICE	2035	-0.00151882	-0.00711125	-0.0016021	-0.00414006	-0.000168202	-0.0153464	-0.00471677	-0.0125957	-0.00296394	-0.00826551	-0.00447381
RCP4p5_NOadaptation___migration_medICE	2040	-0.00217486	-0.00927326	-0.00128398	-0.00675135	-0.000401506	-0.0200295	-0.00605544	-0.0147459	-0.00398368	-0.00906347	-0.00524564
RCP4p5_NOadaptation___migration_medICE	2045	-0.00284307	-0.0120653	-0.00116767	-0.00870612	-0.000444778	-0.0237874	-0.00690331	-0.0161142	-0.00440604	-0.0107469	-0.00592522
RCP4p5_NOadaptation___migration_medICE	2050	-0.00338015	-0.0159401	0.0010569	-0.0136212	-0.000314436	-0.0318475	-0.00751255	-0.0179199	-0.00521425	-0.0132231	-0.00652119
RCP4p5_BAUadaptation___migration_medICE	2015	-0.000182204	-0.000753997	-0.000597575	-0.000248846	-2.69278e-05	-0.00258228	-0.000571128	-0.00135162	-0.000311503	-0.00122443	-0.000607548
RCP4p5_BAUadaptation___migration_medICE	2020	-0.000235528	-0.00126253	-0.000932033	-0.000578547	-2.75654e-05	-0.00488076	-0.00116698	-0.00275862	-0.000793416	-0.00225698	-0.00113723
RCP4p5_BAUadaptation___migration_medICE	2025	-0.00034388	-0.00213972	-0.000932357	-0.000641074	4.39117e-06	-0.00610834	-0.00149736	-0.00378901	-0.00121137	-0.00287284	-0.0014165
RCP4p5_BAUadaptation___migration_medICE	2030	-0.000421146	-0.00267364	-0.000845149	-0.000818324	2.70948e-05	-0.00663837	-0.00162586	-0.00459992	-0.00121057	-0.0032715	-0.00167934
RCP4p5_BAUadaptation___migration_medICE	2035	-0.00051874	-0.00304205	-0.000725979	-0.000775854	4.66741e-05	-0.00683672	-0.00171238	-0.00507521	-0.00135055	-0.00354445	-0.00191202
RCP4p5_BAUadaptation___migration_medICE	2040	-0.000630805	-0.00333363	-0.000477379	-0.000983635	1.70731e-05	-0.00710868	-0.00180601	-0.00555625	-0.00151045	-0.00356633	-0.00189046
RCP4p5_BAUadaptation___migration_medICE	2045	-0.000723334	-0.00372102	-0.000392094	-0.000839042	6.52834e-05	-0.00740432	-0.00180514	-0.00580306	-0.00139489	-0.00390867	-0.00192077
RCP4p5_BAUadaptation___migration_medICE	2050	-0.000715668	-0.00396638	0.000695485	-0.000936486	8.9311e-05	-0.00791412	-0.00182347	-0.006044	-0.00138238	-0.00440668	-0.00196385

## Sheet: Fig5b
		NAM	AUZ	ERA	ECA	TUR	CHN	IND	SEA	LAM	OIE	AFR
RCP4p5_NOadaptation_NOmigration_medICE	2015	0.440374	1.79761	3.62263	0.360311	-0.108522	0.460839	0.594956	0.70966	2.60463	2.33923	2.53593
RCP4p5_NOadaptation_NOmigration_medICE	2020	0.826822	3.43531	4.9393	0.589126	-0.312563	0.820082	0.888468	1.30212	4.5512	3.68195	3.66996
RCP4p5_NOadaptation_NOmigration_medICE	2025	1.10364	3.43123	6.19201	0.750949	-0.449289	0.960591	0.931561	1.53268	4.38799	3.66238	3.8901
RCP4p5_NOadaptation_NOmigration_medICE	2030	1.01051	3.07462	4.84048	0.700464	-0.0162193	0.890211	1.10534	1.67031	3.78352	2.98272	3.2956
RCP4p5_NOadaptation_NOmigration_medICE	2035	0.85862	5.64529	4.14128	0.945209	0.572374	0.850856	1.09257	1.87342	4.04032	3.14335	2.99915
RCP4p5_NOadaptation_NOmigration_medICE	2040	0.885307	7.08736	2.69265	0.79295	1.02615	0.754102	1.03963	1.97381	4.13139	3.21341	3.08071
RCP4p5_NOadaptation_NOmigration_medICE	2045	0.844022	4.06735	2.09233	0.935177	0.988588	0.852352	0.993547	2.17036	3.66942	3.64908	3.15061
RCP4p5_NOadaptation_NOmigration_medICE	2050	0.932575	4.65628	-1.90511	0.717268	1.00828	0.776594	1.04569	2.16578	3.68323	4.07102	3.25867
RCP4p5_BAUadaptation_NOmigration_medICE	2015	0.745131	1.94463	3.90647	0.392	2.04779	0.458518	0.578858	0.761588	3.13839	2.37097	3.45207
RCP4p5_BAUadaptation_NOmigration_medICE	2020	0.945001	3.35124	6.31867	0.908533	1.7639	0.915891	1.07361	1.49158	7.63415	3.96274	5.80841
RCP4p5_BAUadaptation_NOmigration_medICE	2025	1.37537	5.13071	6.58291	0.987059	-0.52266	1.09098	1.25099	2.01831	10.6808	4.47387	6.3732
RCP4p5_BAUadaptation_NOmigration_medICE	2030	1.56346	5.68427	5.83352	1.21895	-1.65266	1.08707	1.3055	2.241	9.67029	4.57395	6.26787
RCP4p5_BAUadaptation_NOmigration_medICE	2035	1.80292	7.16245	4.69604	1.07526	-2.3126	1.02392	1.29434	2.48082	9.44844	4.52349	5.59302
RCP4p5_BAUadaptation_NOmigration_medICE	2040	1.87502	7.99234	2.75254	1.3044	-0.562428	0.994782	1.22152	2.43968	9.16339	4.34503	4.62305
RCP4p5_BAUadaptation_NOmigration_medICE	2045	1.83251	7.44008	1.87334	1.00233	-2.18104	1.00601	1.15396	2.46494	7.35057	4.66912	4.29417
RCP4p5_BAUadaptation_NOmigration_medICE	2050	1.69561	7.9177	-4.18143	1.059	-2.40969	1.05079	1.14377	2.50652	6.67288	5.20634	3.78592
RCP4p5_NOadaptation___migration_medICE	2015	0.441877	1.75122	3.60672	0.368138	0.0910637	0.461482	0.588574	0.708343	2.61796	2.61406	2.48187
RCP4p5_NOadaptation___migration_medICE	2020	0.836208	3.56383	4.98481	0.598903	-0.177124	0.821274	0.886782	1.31575	4.66011	4.24558	3.68997
RCP4p5_NOadaptation___migration_medICE	2025	1.14742	3.45622	6.34174	0.767039	-0.368178	0.962544	1.00606	1.58888	4.74332	4.13085	3.93445
RCP4p5_NOadaptation___migration_medICE	2030	1.02345	3.08125	4.89917	0.717218	0.0645402	0.894077	1.14245	1.95546	5.0962	3.47614	3.65325
RCP4p5_NOadaptation___migration_medICE	2035	0.858151	5.74631	4.24263	0.979573	0.674813	0.857721	1.11432	2.23518	5.68332	4.40967	5.4262
RCP4p5_NOadaptation___migration_medICE	2040	1.07813	6.87933	2.7532	0.806845	0.950653	0.758299	1.07148	2.68373	6.42231	5.32972	7.26046
RCP4p5_NOadaptation___migration_medICE	2045	1.02994	3.64942	3.29302	0.951538	1.02609	0.891157	1.11546	2.97377	5.78464	5.42226	6.27927
RCP4p5_NOadaptation___migration_medICE	2050	1.11857	4.50001	-2.35891	0.736663	1.34554	0.818607	1.1158	2.80841	5.12287	5.34933	13.8832
RCP4p5_BAUadaptation___migration_medICE	2015	0.742492	1.88859	3.90103	0.402411	2.3131	0.459273	0.571098	0.765775	3.26445	2.70042	3.38412
RCP4p5_BAUadaptation___migration_medICE	2020	0.962586	3.5142	6.54043	0.928275	2.104	0.917818	1.08279	1.55686	8.29395	4.97969	6.02011
RCP4p5_BAUadaptation___migration_medICE	2025	1.49228	5.33321	6.91557	1.02629	-0.288222	1.09658	1.33128	2.28139	11.9764	6.2333	7.21814
RCP4p5_BAUadaptation___migration_medICE	2030	1.67954	6.40828	6.23372	1.28203	-1.52166	1.09417	1.4077	2.70003	11.6878	6.96488	7.90377
RCP4p5_BAUadaptation___migration_medICE	2035	1.92785	8.75282	5.1678	1.17448	-2.25774	1.03311	1.40609	3.05054	12.1668	7.36061	8.195
RCP4p5_BAUadaptation___migration_medICE	2040	2.01163	9.41936	3.2594	1.4146	-0.700291	1.00681	1.38739	3.05982	12.487	7.20239	7.55531
RCP4p5_BAUadaptation___migration_medICE	2045	2.03526	8.94685	2.53159	1.16704	-2.28571	1.02439	1.31157	3.13381	10.8449	8.01863	7.2881
RCP4p5_BAUadaptation___migration_medICE	2050	1.89168	10.2466	-4.23414	1.23844	-2.66137	1.07568	1.25415	3.16543	10.4351	9.34447	6.63897

## Sheet: Fig6
		DEU	AUT	ITA	UKD	FRA	BLU	NLD	CEU	NEU	MEU	NAM	AUZ	ERA	ECA	TUR	CHN	IND	SEA	LAM	OIE	AFR
RCP8p5_medICE	2015	1.98212e-05	2.32081e-05	4.64076e-05	-0.000109559	1.62246e-05	0.000114335	-6.1236e-05	2.14416e-05	-0.000368103	-8.43332e-05	-1.50439e-05	0.000128221	0.000114994	0.000111423	-5.24571e-05	0.000847027	0.000149831	0.000332884	-4.4332e-05	0.00013591	-1.01859e-06
RCP8p5_medICE	2020	6.77063e-05	9.74916e-07	0.000203261	-1.40336e-05	0.000164466	0.000426854	-6.10707e-05	4.63387e-06	-1.34126e-05	-8.55692e-05	0.00015396	0.000700672	0.000553174	0.000569159	-8.02715e-05	0.00220493	0.000365219	0.00143176	3.76661e-05	0.000849439	0.000369307
RCP8p5_medICE	2025	9.86967e-05	-3.39513e-05	0.000562666	0.000516436	0.000458578	0.000874131	0.000144024	-3.15532e-05	0.000477344	2.19966e-05	0.000434487	0.00179789	0.00105954	0.00100376	-8.07429e-05	0.00430241	0.00105847	0.00266608	0.00063887	0.00218422	0.00131549
RCP8p5_medICE	2030	0.000108695	-9.1054e-05	0.0013565	0.000703654	0.000810697	0.0016541	0.00024705	-0.000130373	0.000803153	0.000222031	0.000823138	0.0031521	0.0014341	0.00252658	-5.23051e-07	0.0074428	0.00160059	0.00425049	0.00132659	0.00365908	0.00215665
RCP8p5_medICE	2035	0.000106075	-0.00019136	0.00284574	0.000816412	0.00169551	0.00238029	0.000706335	-0.000280206	0.00132333	0.000555449	0.00116599	0.00506396	0.00172164	0.00499067	7.63514e-05	0.011292	0.00243739	0.00519424	0.00225995	0.00464317	0.00285597
RCP8p5_medICE	2040	0.000263086	-0.000224344	0.00569996	0.00132608	0.00252189	0.00385012	0.00113763	-0.000349186	0.00199641	0.00117167	0.00173448	0.00806747	0.00192803	0.00731492	0.000176613	0.0150279	0.00294945	0.00534334	0.00332426	0.00565751	0.00339219
RCP8p5_medICE	2045	0.000343842	-0.000342533	0.0104532	0.00165991	0.00334486	0.0050485	0.0022537	-0.000544436	0.0033324	0.00182179	0.00236	0.0120508	0.00227935	0.0125867	-4.0136e-05	0.0215437	0.00190846	0.00462236	0.00440369	0.00706339	0.00383398
RCP8p5_medICE	2050	0.00119262	-2.43331e-05	0.0153671	0.00269649	0.00456049	0.00806583	0.00318437	-0.000190126	0.00567524	0.00295764	0.00332291	0.0141255	0.00300295	0.0215229	-7.90978e-05	0.0222289	0.00200601	0.00337196	0.00474282	0.00907349	0.00356101
RCP8p5_highICE	2015	2.96814e-05	3.25182e-05	8.6996e-05	-7.4913e-05	3.54198e-05	0.000201551	-0.000121974	2.94447e-05	-0.000377292	-0.000162269	-2.76791e-05	3.75148e-05	4.79988e-05	4.16601e-05	-0.000131475	0.000621306	0.000221473	6.97915e-05	-0.000179143	6.40343e-05	-9.82579e-05
RCP8p5_highICE	2020	0.000102875	1.21407e-05	0.000458726	0.000103491	0.000167658	0.000685113	-4.62326e-05	4.87878e-05	-1.36011e-05	-8.68967e-05	0.000154516	0.000732502	0.000590697	0.000500236	7.03402e-06	0.00217278	0.00100681	0.00119927	4.78508e-05	0.00120893	0.000458909
RCP8p5_highICE	2025	0.000272021	4.13638e-05	0.00162152	0.000239127	0.000722764	0.00157865	0.000127971	0.000130633	0.000636777	0.000229098	0.000831744	0.00274793	0.00152578	0.00230231	0.000289607	0.00587788	0.00169256	0.00315629	0.000927948	0.00315033	0.00180179
RCP8p5_highICE	2030	0.000413585	-2.13334e-05	0.00441436	0.000948494	0.00147908	0.00300454	0.000480872	6.73831e-05	0.0017664	0.000903124	0.00155605	0.00684347	0.00236556	0.00798014	0.00041486	0.0123606	0.00272949	0.00444557	0.00248147	0.005559	0.00286838
RCP8p5_highICE	2035	0.000636306	-0.000104657	0.0111156	0.00161167	0.00252354	0.00522601	0.00124044	1.3106e-06	0.00368234	0.00213369	0.00276773	0.0136929	0.00321843	0.0210844	0.000178493	0.0215746	0.00413563	0.00343556	0.00417885	0.00953936	0.00440388
RCP8p5_highICE	2040	0.00134021	-5.72405e-05	0.01311	0.00289311	0.00391915	0.0083004	0.0023589	0.000312346	0.00701221	0.00307804	0.00374525	0.0167673	0.0036379	0.0288762	-2.96618e-05	0.0248213	0.00526221	0.000445661	0.00477237	0.0134288	0.00457409
RCP8p5_highICE	2045	0.00281831	0.00014847	0.011686	0.00542118	0.00610913	0.0130633	0.00367606	0.000574326	0.0120299	0.00361714	0.00444309	0.0169432	0.00392569	0.0288052	-7.60914e-05	0.025065	0.00124115	-0.00241334	0.00453946	0.0141113	0.00346099
RCP8p5_highICE	2050	0.00514406	0.000337077	0.0101176	0.00978828	0.00954229	0.0203084	0.00517673	0.000995024	0.0189716	0.00387078	0.0041613	0.0151602	0.0043066	0.0255445	-0.000131209	0.0244653	-0.00170689	-0.00517362	0.00385625	0.0118612	0.00188153

[truncated: 8 more sheets: Fig7, SupFig27, SupFig28, SupFig29, SupFig30, SupFig31, SupFig32, SupFig33]
